# Supplementary material for: Knowledge, attitude and practice of healthcare providers on mistreatment of women during labour and childbirth: A cross-sectional study in Tehran, Iran, 2021
Source: PLoS One. 2024 Oct 3;19(10):e0311346. doi: 10.1371/journal.pone.0311346 (PMC11449288; doi:10.1371/journal.pone.0311346)
Supplement: S1 Data — (XLSX) [file pone.0311346.s008.xlsx]

## Sheet: Data
Hospital	Age	Marital.status	Profession	Field	Monthly.income	Work.experience	Night.shifts	Trained.RMC	Traine.type	K1	K2	K3	K4	K5	K6	K7	K8	K9	K10	K11	A1	A2	A3	A4	A5	A6	A7	A8	A9	A10	A11	A12	A13	P1	P2	P3	P4	P5	P6	P7	P8	P9	P10	P11	P12	P13	P14	Age.Categorization	Monthly.income.Categorization
1	31	2	1	6	1	0	6	2	#NULL!	1	0	0	1	1	0	1	1	1	1	1	1	1	1	4	2	2	4	2	4	3	4	3	4	2	5	5	3	3	3	2	2	1	1	3	1	1	3	2	1
1	28	2	1	5	1	0	9	2	#NULL!	1	0	0	1	0	0	0	1	1	1	1	2	2	3	2	4	2	4	3	4	2	4	3	4	2	4	5	2	2	3	1	1	1	2	1	1	1	3	1	1
1	35	1	1	5	1	0	9	2	#NULL!	0	0	0	0	1	0	1	1	1	0	0	2	2	2	2	2	2	4	2	4	2	2	4	2	2	2	4	2	3	2	2	2	2	1	2	2	2	3	2	1
1	28	1	1	5	2	0	9	2	#NULL!	0	0	0	1	1	0	0	1	1	0	1	2	2	3	2	4	4	2	2	1	2	2	2	2	3	3	4	3	3	1	1	2	1	1	2	1	1	3	1	2
1	40	2	1	5	1	0	8	2	#NULL!	0	0	0	1	1	1	0	1	0	0	1	1	1	2	2	2	2	2	2	2	2	3	2	2	2	2	2	2	3	2	2	2	1	1	1	1	1	2	2	1
1	40	2	2	#NULL!	2	15	11	2	#NULL!	0	0	0	0	0	0	0	1	1	0	1	2	1	4	4	4	2	4	4	4	2	2	4	3	2	4	4	2	5	1	1	2	1	1	2	1	1	4	2	2
1	37	2	2	#NULL!	2	6	0	2	#NULL!	0	1	1	0	1	0	1	1	1	1	1	1	1	2	4	2	2	2	4	2	2	2	2	5	2	2	4	2	4	1	2	3	2	1	2	1	1	2	2	2
1	37	1	2	#NULL!	2	13	5	2	#NULL!	1	1	1	1	0	1	0	1	1	0	1	1	1	3	4	3	2	2	2	4	1	3	1	4	2	3	3	3	3	1	1	2	3	2	1	1	1	2	2	2
1	39	2	2	#NULL!	2	16	4	2	#NULL!	0	0	0	1	1	0	0	1	0	0	0	1	1	2	4	2	2	2	4	4	1	2	2	3	1	3	3	1	3	2	1	1	1	2	1	1	1	3	2	2
1	26	2	2	#NULL!	2	3	7	2	#NULL!	1	1	0	0	1	0	1	1	1	0	0	3	1	2	2	2	2	2	2	2	2	3	2	4	2	1	2	2	2	1	1	2	1	1	2	1	1	2	1	2
1	27	1	2	#NULL!	2	2	16	2	#NULL!	0	0	0	0	1	0	0	1	1	0	0	4	3	4	4	2	2	4	2	3	2	2	2	4	2	1	4	2	2	2	1	1	1	1	3	2	2	2	1	2
1	31	2	1	4	1	0	11	2	#NULL!	1	1	1	1	1	0	1	1	1	1	0	1	1	1	4	1	2	3	2	4	1	1	1	2	2	1	4	3	3	1	1	1	1	1	1	2	2	3	2	1
1	30	1	1	4	1	2	11	2	#NULL!	0	0	0	1	1	0	0	1	0	0	0	1	1	2	4	2	2	2	2	4	2	2	2	4	3	2	4	2	3	2	2	2	2	2	2	1	1	3	1	1
1	33	2	2	#NULL!	2	7	0	2	#NULL!	0	0	0	0	1	0	1	1	1	1	1	2	2	2	2	2	2	2	4	4	2	2	2	2	3	2	2	2	3	1	1	2	2	2	2	2	2	2	2	2
1	31	1	2	#NULL!	3	6	7	2	#NULL!	1	1	1	1	1	1	1	1	1	1	1	1	1	4	2	1	2	2	2	4	1	4	1	2	2	2	3	2	2	2	2	2	2	2	2	2	2	2	2	3
1	33	2	1	6	1	0	6	2	#NULL!	0	1	1	1	1	0	1	1	1	1	1	2	2	4	4	2	2	4	2	5	2	2	2	2	2	3	4	2	3	1	2	2	1	2	1	1	1	4	2	1
1	40	2	2	#NULL!	2	19	0	2	#NULL!	1	1	0	1	1	1	0	1	0	1	0	1	1	1	2	3	2	2	2	2	2	2	2	2	4	1	4	1	2	1	1	1	1	1	1	2	2	1	2	2
1	28	2	2	#NULL!	2	3	9	2	#NULL!	1	0	0	1	1	0	0	1	0	0	1	2	2	5	4	1	2	1	1	1	1	1	2	4	3	1	4	2	3	1	1	1	1	1	1	1	1	4	1	2
1	40	2	2	#NULL!	3	11	14	2	#NULL!	0	0	0	0	0	0	0	1	1	0	1	4	2	4	4	4	1	4	2	2	2	4	2	4	2	3	2	2	3	1	2	2	2	1	2	1	3	3	2	3
1	32	2	2	#NULL!	2	6	14	2	#NULL!	0	0	0	0	1	1	1	1	1	1	1	1	1	2	2	2	1	2	3	2	1	2	4	2	3	2	3	2	4	2	1	2	1	1	1	1	1	3	2	2
1	37	2	2	#NULL!	2	11	14	2	#NULL!	0	0	1	0	0	0	0	1	0	1	1	2	2	2	2	2	2	3	3	2	2	4	4	4	3	2	3	3	3	1	1	2	2	2	2	2	2	3	2	2
1	37	2	2	#NULL!	2	15	4	2	#NULL!	0	0	0	1	1	1	0	1	1	0	1	1	1	3	4	1	2	2	4	1	2	1	4	4	1	1	3	2	2	1	1	1	1	2	1	1	1	2	2	2
1	32	2	1	6	1	0	6	2	#NULL!	0	0	0	0	0	0	0	0	0	0	1	4	3	4	3	2	4	4	3	4	2	2	2	2	3	3	4	3	3	1	2	2	2	2	2	2	2	3	2	1
1	31	1	1	6	1	4	7	2	#NULL!	0	0	0	0	1	0	0	1	1	0	0	4	2	2	4	4	2	2	4	2	4	2	2	4	2	1	5	5	1	1	1	3	1	3	1	1	1	2	2	1
1	29	2	1	5	1	0	8	2	#NULL!	0	0	0	0	1	0	0	1	1	1	0	4	4	4	4	2	2	3	5	4	2	2	2	5	4	5	5	3	2	1	1	3	4	1	2	2	3	4	1	1
1	30	2	2	#NULL!	2	7	0	1	1	1	1	0	0	0	0	0	1	0	1	0	2	2	2	2	4	4	2	4	4	2	2	4	5	2	2	3	1	4	3	2	1	1	1	1	1	1	3	1	2
1	32	1	2	#NULL!	2	6	10	2	#NULL!	0	1	0	0	1	1	1	1	1	0	0	4	2	2	2	2	2	2	2	2	2	2	2	2	1	2	1	1	2	1	1	1	1	1	1	2	3	2	2	2
1	28	1	2	#NULL!	2	5	12	1	1	0	1	0	1	1	1	1	1	1	1	0	3	3	1	1	2	1	2	2	1	2	3	2	2	2	1	3	2	4	2	1	1	1	2	2	2	3	3	1	2
1	31	1	1	4	1	1	11	2	#NULL!	0	0	0	0	1	1	1	1	1	1	0	4	4	4	4	4	2	4	2	2	2	2	2	2	4	4	4	4	4	2	2	2	2	2	2	2	2	3	2	1
1	30	1	1	5	1	2	8	2	#NULL!	0	0	0	1	1	0	0	0	1	1	0	4	3	4	4	1	2	4	2	2	2	4	2	4	3	3	5	3	2	2	1	1	3	2	1	1	3	3	1	1
1	31	2	1	6	1	2	6	2	#NULL!	1	0	0	1	1	0	0	1	1	1	1	2	2	4	2	1	1	2	4	4	2	2	2	2	4	3	4	1	2	2	2	2	1	2	1	2	2	2	2	1
1	27	2	1	4	1	0	11	2	#NULL!	0	1	1	0	1	1	0	1	1	0	1	4	4	4	2	4	1	2	2	3	2	2	1	2	2	2	4	2	2	3	2	2	3	2	2	1	2	4	1	1
1	28	2	1	4	4	0	11	2	#NULL!	0	0	1	1	1	0	0	1	1	0	1	3	3	4	4	4	4	4	4	4	2	2	2	4	3	5	2	3	4	1	2	2	3	1	2	1	2	4	1	4
1	43	2	3	#NULL!	5	15	4	2	#NULL!	1	0	1	1	1	1	0	1	1	1	1	1	1	2	1	1	2	2	2	1	2	1	1	2	2	4	3	2	2	3	2	2	3	2	2	2	2	2	3	4
1	26	1	1	2	1	0	7	2	#NULL!	1	1	0	0	1	1	0	1	1	0	1	4	2	2	4	1	2	2	3	2	3	4	2	2	2	5	5	2	3	1	2	4	2	1	1	1	1	3	1	1
1	29	1	2	#NULL!	2	6	11	2	#NULL!	1	0	0	0	1	0	0	1	1	0	0	2	2	4	2	2	1	1	4	2	2	2	2	5	2	3	2	2	2	1	1	1	1	1	1	2	2	3	1	2
1	27	2	2	#NULL!	2	1	12	2	#NULL!	1	0	0	0	1	0	1	1	0	0	1	4	4	2	2	2	2	2	3	2	2	4	2	4	2	2	1	3	2	1	1	3	1	1	1	1	3	3	1	2
1	31	2	2	#NULL!	2	6	10	1	1	0	0	0	0	1	0	1	1	1	0	1	4	3	4	1	2	1	2	3	2	2	2	1	4	2	1	2	2	3	1	1	2	1	1	1	1	2	2	2	2
2	24	1	2	#NULL!	2	1	9	2	#NULL!	0	0	0	0	1	0	0	1	0	0	1	3	2	4	4	2	2	4	3	2	1	2	2	5	2	1	1	2	2	2	2	1	1	1	5	2	4	4	1	2
2	46	2	2	#NULL!	2	17	8	2	#NULL!	1	0	0	0	1	0	0	1	0	0	0	4	4	4	2	2	2	2	4	4	2	4	2	2	1	1	1	1	1	1	1	1	1	1	1	2	3	2	3	2
2	37	2	2	#NULL!	2	6	7	2	#NULL!	0	1	0	0	1	0	0	1	0	0	1	2	2	4	1	2	2	4	2	3	2	1	4	5	3	2	2	4	2	1	2	3	1	1	3	1	1	3	2	2
2	50	2	2	#NULL!	3	20	4	2	#NULL!	0	0	0	0	1	0	0	1	0	0	0	4	4	4	5	1	1	2	2	2	1	2	1	2	2	2	3	2	2	1	1	1	2	1	2	1	2	3	3	3
2	33	2	2	#NULL!	2	10	6	2	#NULL!	1	0	1	1	1	0	1	1	0	1	1	2	2	2	2	2	2	2	2	2	2	2	2	2	2	2	2	2	2	1	1	2	2	1	2	1	1	3	2	2
2	35	2	2	#NULL!	2	8	0	1	1	1	1	0	1	1	0	1	1	1	1	1	2	2	4	3	4	1	4	4	2	1	4	1	2	2	1	1	3	3	1	1	2	1	2	1	1	1	2	2	2
2	21	1	1	1	0	0	0	1	2	1	1	1	1	0	1	0	0	1	1	0	2	2	2	4	3	2	2	2	2	2	3	2	2	3	2	5	2	2	1	1	1	1	1	5	1	1	3	1	0
2	20	1	1	1	0	0	0	2	#NULL!	1	1	0	0	0	0	0	1	0	0	1	1	1	3	2	5	1	3	2	2	1	3	2	1	1	4	4	1	1	1	1	1	1	1	1	1	1	3	1	0
2	25	2	1	2	1	0	6	2	#NULL!	0	1	0	0	1	1	0	1	0	0	1	4	4	3	4	5	2	4	4	4	3	2	2	4	4	4	5	2	3	4	2	3	4	1	2	2	2	3	1	1
2	32	1	1	6	1	0	6	1	3	0	1	0	0	1	1	0	1	1	0	1	4	4	4	4	2	4	4	2	4	2	4	3	3	3	4	4	3	4	2	2	2	2	1	3	3	3	4	2	1
2	23	2	1	1	0	0	0	1	2	1	1	1	0	0	0	0	1	1	1	0	4	3	4	2	2	4	2	2	2	2	2	2	2	2	1	1	2	2	3	2	1	1	1	2	1	3	2	1	0
2	25	2	1	1	0	0	0	1	2	1	0	0	0	1	0	0	1	1	1	1	4	2	4	1	1	2	4	3	4	2	3	2	4	1	3	3	1	1	1	1	1	3	1	1	2	3	3	1	0
2	30	2	1	4	1	0	11	2	#NULL!	0	1	0	1	1	0	1	1	1	1	1	4	2	2	4	4	2	2	2	2	2	2	2	4	1	1	5	3	2	1	1	1	4	4	2	2	3	3	1	1
2	30	2	2	#NULL!	2	7	0	2	#NULL!	1	1	0	1	1	0	0	1	0	1	1	2	2	4	4	5	2	2	2	2	1	4	1	2	1	1	1	2	1	2	1	2	1	2	2	1	3	3	1	2
2	50	2	2	#NULL!	3	8	0	2	#NULL!	0	0	1	0	1	0	1	1	1	0	0	1	2	2	4	2	4	2	2	2	2	2	2	2	1	1	2	2	2	2	2	2	2	2	2	1	1	2	3	3
2	28	1	2	#NULL!	2	3	8	2	#NULL!	0	0	1	0	1	0	0	1	1	0	1	4	4	4	5	4	4	4	4	4	1	2	4	4	3	1	1	3	3	2	1	1	1	1	1	1	1	3	1	2
1	25	1	1	2	1	0	10	2	#NULL!	0	0	0	1	1	0	0	0	1	0	1	4	2	3	2	4	4	3	4	4	2	4	4	2	5	5	5	5	2	1	1	3	4	1	2	1	1	2	1	1
1	27	1	1	3	1	0	10	2	#NULL!	1	1	1	1	1	1	0	1	1	0	0	1	1	2	3	4	1	1	2	2	2	2	2	2	3	1	3	2	3	1	1	1	2	1	1	2	2	2	1	1
1	29	1	1	4	1	1	11	2	#NULL!	1	1	0	0	1	1	0	1	1	1	0	2	2	2	2	2	2	4	2	4	2	2	2	4	2	3	4	3	3	2	2	2	2	2	3	2	2	3	1	1
1	42	2	2	#NULL!	2	10	0	2	#NULL!	0	0	1	0	1	1	1	1	1	1	1	3	3	2	4	2	1	2	4	4	2	2	2	4	1	2	3	1	5	1	2	2	2	2	1	1	1	2	3	2
1	27	1	1	5	1	0	9	2	#NULL!	0	1	0	0	1	0	0	1	1	1	1	2	2	2	4	2	2	2	3	4	1	4	2	3	2	3	4	2	4	2	3	2	3	2	2	1	1	2	1	1
2	22	1	1	1	0	0	0	1	2	1	0	0	0	1	1	0	1	1	0	1	4	4	4	2	2	1	2	2	2	1	4	3	1	2	3	4	2	3	1	2	1	1	2	2	2	2	4	1	0
2	25	1	1	1	0	0	0	2	#NULL!	1	0	0	0	1	1	0	1	1	0	1	4	3	4	4	1	5	2	1	4	2	3	2	1	2	3	4	2	3	1	2	1	1	1	2	3	3	4	1	0
2	22	1	1	1	0	0	0	1	2	0	0	0	1	1	0	0	1	1	1	1	2	2	2	4	2	1	2	2	4	2	2	2	2	2	3	5	2	2	1	2	2	1	2	2	2	2	2	1	0
2	21	1	1	1	0	0	0	2	#NULL!	0	0	0	0	1	0	0	1	1	0	1	4	4	3	4	2	2	2	4	4	2	2	2	4	2	2	4	2	2	2	2	2	2	2	2	2	3	3	1	0
2	28	2	1	3	1	0	10	2	#NULL!	0	1	1	1	1	0	0	1	0	0	0	2	2	3	4	1	2	2	3	3	2	4	2	4	2	4	4	2	2	1	1	4	4	3	2	2	2	3	1	1
2	35	2	1	5	1	5	8	2	#NULL!	0	0	0	1	1	0	0	1	1	1	0	1	1	3	4	1	2	2	3	4	2	2	1	5	2	4	4	2	4	1	2	2	4	2	2	2	2	3	2	1
2	27	2	2	#NULL!	2	2	6	2	#NULL!	1	1	1	0	1	0	0	1	1	0	0	3	3	4	3	2	1	2	3	4	2	2	4	3	1	1	1	2	2	1	1	2	1	1	2	2	3	2	1	2
2	31	2	2	#NULL!	2	5	8	2	#NULL!	0	0	0	1	1	0	0	1	0	0	1	4	2	3	2	1	2	2	2	2	1	2	2	4	1	2	2	2	2	1	1	1	1	2	2	3	3	3	2	2
2	34	2	1	6	1	2	3	2	#NULL!	0	0	1	0	1	0	0	1	1	0	1	2	2	4	4	2	2	2	2	2	2	3	2	1	2	3	5	3	5	2	2	3	2	2	3	2	2	3	2	1
2	31	2	1	4	1	4	10	2	#NULL!	1	0	0	0	1	0	0	0	1	1	1	2	2	2	4	2	2	2	4	2	2	2	4	4	1	1	5	1	3	3	2	2	2	2	4	2	2	3	2	1
1	29	1	1	6	1	0	6	2	#NULL!	0	1	0	0	1	1	0	1	0	0	1	3	2	2	4	3	5	4	4	1	1	2	2	4	2	3	4	2	3	2	2	3	3	3	3	2	3	2	1	1
1	29	2	2	#NULL!	2	6	0	2	#NULL!	1	1	0	0	1	1	0	1	1	0	0	2	2	2	2	3	1	2	3	4	2	2	1	4	3	3	4	2	2	1	1	1	1	3	1	1	1	2	1	2
1	29	1	1	4	1	2	11	2	#NULL!	0	0	0	0	1	0	0	1	1	0	1	4	4	4	2	4	5	3	2	4	2	4	2	3	2	3	4	3	3	2	3	1	1	1	1	2	2	2	1	1
1	31	2	1	6	1	0	6	2	#NULL!	0	0	0	0	0	1	0	1	1	0	0	4	2	4	4	2	4	3	2	2	2	2	2	2	3	3	4	2	3	3	1	3	3	2	3	2	4	3	2	1
1	30	2	1	2	1	2	10	2	#NULL!	1	0	1	0	1	0	1	1	0	1	1	1	1	2	5	2	2	2	2	1	2	1	1	2	2	4	4	4	4	2	2	2	4	2	3	3	3	4	1	1
1	28	2	2	#NULL!	2	4	14	2	#NULL!	0	1	0	0	0	0	0	1	1	0	1	1	1	1	2	1	2	4	2	5	4	2	1	4	2	1	2	1	3	1	1	2	1	1	1	2	3	3	1	2
2	23	1	2	#NULL!	1	2	0	2	#NULL!	1	1	0	0	1	0	0	1	1	1	1	5	3	2	4	1	1	4	4	4	1	2	1	2	2	1	3	2	2	1	1	1	5	2	1	1	1	2	1	1
2	29	2	2	#NULL!	1	2	10	2	#NULL!	0	0	0	0	1	0	0	1	0	0	0	4	4	4	2	2	4	4	2	2	2	2	2	4	1	1	1	2	2	2	2	2	2	2	2	2	2	3	1	1
2	23	1	1	1	0	0	0	1	2	1	1	0	1	1	1	0	1	1	1	1	3	1	1	2	3	2	3	2	3	2	2	2	3	3	3	5	2	3	1	1	2	1	1	2	1	1	1	1	0
2	27	2	2	#NULL!	2	3	9	2	#NULL!	0	0	0	1	1	0	0	1	1	1	1	4	1	1	4	2	1	1	4	1	1	4	1	5	1	1	1	2	2	3	2	3	1	2	2	2	2	3	1	2
2	28	1	1	4	1	1	10	2	#NULL!	0	0	0	0	1	0	0	1	0	0	0	4	4	4	3	2	4	4	2	4	2	4	3	2	3	3	3	2	2	3	2	1	1	2	1	2	2	3	1	1
2	28	1	1	5	1	0	9	2	#NULL!	0	0	1	0	1	0	0	1	1	0	0	4	4	4	2	2	2	4	4	4	4	4	4	4	2	2	5	1	5	1	1	1	1	1	2	2	3	3	1	1
1	34	1	2	#NULL!	3	11	7	1	1	0	0	1	1	1	1	0	1	1	1	0	4	2	4	4	4	2	4	2	2	2	2	2	2	2	2	4	1	2	1	1	2	1	1	2	1	3	2	2	3
3	23	1	1	2	1	0	0	2	#NULL!	0	0	1	0	1	0	0	1	0	0	1	4	2	4	4	2	1	4	2	4	3	4	2	2	2	1	4	2	2	1	1	1	1	1	2	1	4	4	1	1
3	25	1	2	#NULL!	2	2	10	2	#NULL!	0	0	0	1	1	0	1	1	1	0	1	3	2	2	2	2	1	4	3	5	2	2	1	2	1	3	3	1	1	1	1	1	1	1	1	1	1	3	1	2
3	40	2	2	#NULL!	2	10	0	2	#NULL!	1	0	1	0	1	1	1	1	0	1	1	2	2	4	4	4	2	2	4	3	2	2	2	4	4	4	4	4	3	1	4	4	3	1	1	2	2	5	2	2
3	25	1	2	#NULL!	2	1	7	2	#NULL!	1	0	0	0	1	0	0	1	0	0	0	2	2	4	3	3	2	3	3	4	2	3	2	3	2	2	2	2	3	2	2	1	1	2	2	2	2	2	1	2
3	25	2	1	2	1	0	8	2	#NULL!	0	1	0	0	1	1	1	1	1	1	0	3	3	2	2	1	1	2	2	4	2	4	2	2	2	1	3	1	2	1	1	3	3	2	3	1	1	2	1	1
3	47	2	2	#NULL!	2	16	5	2	#NULL!	0	0	0	0	1	1	0	1	0	0	1	4	2	2	2	2	2	2	2	4	2	2	2	2	1	1	1	2	2	1	1	2	2	2	2	2	3	1	3	2
3	27	1	1	1	0	0	0	2	#NULL!	1	1	1	0	1	0	0	1	1	0	0	2	2	1	3	1	1	1	2	2	2	1	1	2	1	1	4	3	3	1	1	1	2	1	1	1	1	2	1	0
3	38	2	1	1	2	14	0	2	#NULL!	0	1	1	0	1	0	0	1	0	0	0	2	2	2	1	2	1	2	1	1	2	2	2	3	1	1	3	2	2	1	1	1	1	1	1	1	1	3	2	2
3	31	1	1	1	2	0	0	2	#NULL!	1	0	1	1	1	0	0	1	1	1	0	2	2	1	3	2	2	2	2	2	2	2	2	3	1	1	3	3	3	1	1	1	1	1	1	1	1	1	2	2
3	32	1	1	4	1	3	11	2	#NULL!	0	1	0	0	1	0	0	1	0	0	1	3	2	2	4	2	2	2	4	2	2	4	2	5	2	1	5	2	3	2	1	1	1	2	4	2	3	3	2	1
3	47	2	2	#NULL!	3	23	8	2	#NULL!	1	1	1	0	1	0	0	1	1	1	0	4	4	4	5	2	2	2	2	2	1	4	2	2	1	2	2	1	2	1	1	2	2	1	2	2	2	2	3	3
3	63	2	3	#NULL!	5	28	0	2	#NULL!	1	1	1	1	1	1	0	1	1	1	1	2	2	2	2	2	1	2	2	2	2	2	2	4	1	1	2	1	3	1	1	1	1	1	1	1	2	2	3	4
3	25	1	2	#NULL!	2	4	7	2	#NULL!	0	0	1	1	1	0	0	1	0	1	0	4	4	2	4	2	2	2	4	2	2	2	2	4	1	1	2	1	3	1	1	1	1	1	1	2	2	2	1	2
3	29	2	1	5	1	0	10	2	#NULL!	1	0	1	0	1	1	0	1	1	1	1	2	2	2	2	4	4	2	4	2	2	2	4	4	2	3	4	2	2	2	1	1	1	1	3	1	2	3	1	1
3	30	2	1	5	1	0	9	2	#NULL!	0	0	0	0	1	0	0	1	0	1	1	3	2	4	4	4	4	2	4	4	2	4	2	2	2	3	5	2	2	2	2	1	1	1	3	1	2	3	1	1
3	55	1	2	#NULL!	3	29	0	2	#NULL!	0	0	0	0	1	0	1	1	0	1	1	4	4	2	2	4	2	4	4	2	2	4	2	4	2	2	3	3	1	1	1	2	1	2	2	2	3	2	3	3
3	38	2	2	#NULL!	2	11	9	2	#NULL!	1	0	0	0	1	0	0	1	1	0	1	4	3	4	2	2	2	4	4	4	2	4	4	4	2	1	1	2	2	1	1	1	1	1	1	1	1	3	2	2
3	27	1	1	4	1	0	13	2	#NULL!	0	0	1	0	1	0	0	1	1	1	0	4	4	3	5	2	2	3	5	5	2	4	3	4	2	4	5	2	3	1	2	1	3	2	2	2	4	3	1	1
3	26	1	2	#NULL!	2	2	10	2	#NULL!	1	0	0	0	1	1	1	1	1	0	0	2	2	2	2	2	2	4	2	2	4	2	2	2	1	1	1	3	1	1	1	1	1	2	3	2	2	3	1	2
3	25	2	2	#NULL!	2	2	10	2	#NULL!	1	0	0	1	1	0	1	1	0	1	1	2	2	4	2	2	2	2	4	4	3	4	2	4	1	3	4	2	3	1	1	1	1	2	1	1	1	3	1	2
3	28	1	2	#NULL!	2	6	6	2	#NULL!	0	0	1	1	1	0	0	1	0	1	0	4	4	4	4	2	2	4	4	4	2	3	2	4	3	4	3	2	4	5	1	1	2	1	4	2	2	4	1	2
3	32	2	1	5	1	2	10	2	#NULL!	0	1	0	0	1	1	0	1	1	0	1	4	2	2	4	2	2	3	2	4	2	4	2	3	2	3	4	2	2	2	2	2	2	3	2	3	3	3	2	1
3	49	2	2	#NULL!	3	23	7	2	#NULL!	1	1	0	0	0	1	0	1	1	1	0	1	1	2	4	1	1	1	1	2	1	4	1	4	1	2	5	1	4	1	1	2	2	2	2	2	2	3	3	3
3	34	2	2	#NULL!	2	10	10	2	#NULL!	0	1	0	0	1	1	1	1	1	0	0	4	2	2	4	2	2	4	2	4	2	4	2	4	1	3	2	2	3	1	1	2	2	1	1	1	3	2	2	2
4	50	2	2	#NULL!	2	25	1	2	#NULL!	1	1	0	1	0	0	1	1	1	1	0	4	4	4	2	2	2	2	4	4	2	4	2	4	1	1	1	1	1	1	1	1	1	1	1	2	2	1	3	2
4	37	2	2	#NULL!	2	13	9	2	#NULL!	0	0	1	0	1	0	0	1	0	0	1	4	4	4	4	4	2	3	4	2	2	2	2	4	2	3	2	2	1	2	2	2	1	2	3	3	3	2	2	2
4	37	1	2	#NULL!	2	13	8	2	#NULL!	0	1	0	0	1	0	1	1	1	0	1	4	2	2	4	2	2	4	2	2	2	3	2	4	2	2	2	2	3	1	1	2	2	2	2	2	2	3	2	2
4	38	2	2	#NULL!	2	15	10	2	#NULL!	1	1	1	0	1	0	0	1	1	1	1	4	2	2	1	2	2	3	4	4	1	2	2	1	2	2	3	2	2	1	1	2	1	1	1	1	2	2	2	2
4	34	2	1	5	1	1	10	2	#NULL!	0	1	1	0	1	0	0	1	1	1	1	4	2	4	4	2	2	3	2	4	2	4	2	2	2	3	3	2	2	2	1	2	2	1	3	1	3	3	2	1
4	23	1	1	2	1	0	6	2	#NULL!	0	0	1	1	1	0	0	0	0	0	0	4	3	4	2	2	1	4	2	4	4	4	2	3	4	3	5	4	4	2	3	3	2	2	3	2	3	5	1	1
4	25	2	1	2	1	0	7	2	#NULL!	0	0	0	1	1	0	0	1	0	0	1	2	2	4	4	2	2	2	2	2	2	2	2	2	2	3	3	2	4	1	1	1	1	1	2	1	3	4	1	1
4	25	1	2	#NULL!	2	2	9	2	#NULL!	0	0	0	0	1	0	0	1	0	0	0	4	4	4	2	2	1	4	4	2	4	4	2	2	2	2	2	1	1	1	1	2	1	1	2	2	3	2	1	2
4	30	1	1	4	1	2	12	2	#NULL!	0	0	0	0	1	0	0	1	0	0	1	4	2	4	4	4	2	4	4	4	2	3	3	2	3	5	5	3	5	2	3	3	4	2	3	2	4	4	1	1
4	33	2	2	#NULL!	2	15	0	2	#NULL!	0	0	0	0	0	0	0	1	0	0	0	4	3	4	4	3	2	2	2	4	2	2	2	2	1	2	2	1	1	1	1	1	1	1	1	1	2	3	2	2
4	33	2	2	#NULL!	2	8	2	2	#NULL!	0	0	1	0	1	0	1	1	1	1	1	4	4	2	2	2	2	2	2	2	1	2	2	2	1	2	1	2	3	1	1	2	2	2	2	3	1	2	2	2
4	26	1	2	#NULL!	2	2	12	2	#NULL!	0	0	0	1	1	0	0	1	0	0	1	4	4	4	4	4	2	4	4	4	4	4	4	4	2	3	3	1	3	3	2	2	1	1	1	1	3	4	1	2
4	24	1	1	2	1	0	5	2	#NULL!	0	0	0	0	1	0	0	1	1	0	1	4	2	4	4	2	2	4	4	2	2	4	2	2	2	3	4	2	3	2	2	4	3	2	2	1	1	2	1	1
4	28	2	1	5	1	0	10	2	#NULL!	0	0	1	0	1	0	0	1	0	0	0	4	4	5	4	2	1	2	2	2	4	2	2	2	1	1	3	3	2	1	1	1	1	1	1	2	3	3	1	1
4	27	2	1	4	1	0	12	2	#NULL!	0	0	0	0	1	0	0	1	0	0	0	4	3	4	4	2	2	2	2	2	2	2	2	2	2	2	4	2	2	3	2	2	1	1	2	3	3	3	1	1
4	31	1	1	5	1	3	10	2	#NULL!	1	0	0	0	1	0	0	1	0	0	0	4	2	4	4	4	4	4	4	2	4	4	3	4	3	5	4	3	1	1	1	1	1	1	2	1	3	3	2	1
4	24	1	1	2	1	0	5	2	#NULL!	0	0	0	0	1	0	0	1	0	0	1	4	2	4	4	4	2	4	4	2	4	4	4	5	1	3	3	2	2	1	1	2	1	1	1	1	3	3	1	1
4	29	1	2	#NULL!	3	4	7	2	#NULL!	0	0	0	0	1	0	0	1	0	0	0	4	4	4	4	4	2	4	4	4	4	2	2	4	2	2	2	2	2	1	1	3	1	1	2	3	4	3	1	3
4	36	2	2	#NULL!	2	13	10	2	#NULL!	1	1	0	1	1	1	0	1	1	1	1	4	4	2	2	4	2	2	2	2	2	2	2	2	1	2	3	1	2	1	1	1	1	1	1	3	3	2	2	2
4	27	2	2	#NULL!	2	3	10	2	#NULL!	1	1	0	1	1	0	1	0	1	1	0	4	2	4	4	5	1	5	5	5	1	2	1	5	2	3	3	3	3	2	3	2	2	1	1	1	3	4	1	2
4	27	2	1	4	0	0	12	2	#NULL!	1	0	0	0	1	0	0	1	0	1	1	3	2	4	4	2	2	4	4	4	2	4	4	4	2	4	5	3	4	2	2	3	3	2	3	1	3	3	1	0
4	23	1	1	2	1	0	5	2	#NULL!	0	0	0	0	1	0	0	1	1	0	1	4	4	4	4	2	2	3	3	4	2	4	3	5	2	5	5	2	2	1	2	3	4	3	2	2	2	1	1	1
4	42	2	2	#NULL!	2	3	7	2	#NULL!	0	0	1	0	0	0	1	1	0	0	1	2	2	4	4	4	2	2	2	2	2	2	2	4	2	3	4	2	2	2	2	2	2	2	3	1	3	3	3	2
4	27	1	2	#NULL!	2	4	9	2	#NULL!	1	1	1	0	1	0	0	1	0	1	1	4	4	4	4	2	2	4	2	2	2	2	2	3	2	2	3	2	2	3	3	2	1	2	1	2	3	2	1	2
4	45	2	2	#NULL!	3	22	8	2	#NULL!	0	0	0	1	0	0	0	1	0	1	0	4	2	4	4	2	2	2	2	4	2	2	2	4	1	1	2	1	3	2	2	2	1	2	2	1	3	3	3	3
4	39	1	2	#NULL!	2	13	9	2	#NULL!	1	0	0	0	1	0	0	1	0	1	1	2	2	3	2	2	2	3	2	2	1	2	2	2	2	2	2	2	2	1	1	2	1	2	1	2	2	2	2	2
4	28	2	2	#NULL!	2	5	10	2	#NULL!	0	1	1	0	1	0	1	1	1	1	0	4	4	2	4	1	3	2	2	2	2	4	2	5	2	4	4	2	4	1	1	1	1	1	2	3	3	3	1	2
4	25	1	2	#NULL!	2	2	10	2	#NULL!	1	1	0	0	1	1	0	1	1	1	1	4	2	4	4	2	2	3	4	2	2	4	2	2	2	2	3	2	2	1	2	2	1	1	2	2	2	2	1	2
4	25	1	1	2	0	0	5	2	#NULL!	0	0	0	0	0	0	0	1	0	0	1	4	2	4	4	2	1	3	4	2	4	4	4	2	2	3	4	3	3	1	2	4	3	1	2	2	3	2	1	0
4	30	1	1	4	1	3	12	2	#NULL!	0	0	0	0	1	0	0	1	0	0	0	4	4	4	4	3	2	4	4	4	2	2	2	4	3	2	5	3	3	2	2	2	3	2	3	3	3	3	1	1
4	21	1	1	1	0	0	0	2	#NULL!	0	1	0	0	1	1	0	1	1	0	1	4	4	1	4	2	2	2	4	4	4	4	2	3	2	2	2	2	2	2	2	2	2	2	2	2	2	2	1	0
4	22	1	1	1	0	0	0	2	#NULL!	1	1	0	0	1	0	0	1	0	0	1	4	4	4	2	3	3	3	2	2	2	3	4	2	2	2	4	3	2	1	1	2	1	2	4	3	3	2	1	0
4	43	1	2	#NULL!	2	17	11	2	#NULL!	1	0	1	0	1	0	0	1	1	0	1	4	4	4	4	2	2	4	4	4	2	4	4	4	2	3	3	2	2	3	2	2	2	2	2	2	3	3	3	2
4	33	1	1	5	1	5	10	2	#NULL!	0	1	0	0	1	0	0	1	0	1	1	4	4	4	2	4	2	4	2	2	2	2	2	2	2	2	4	1	2	2	2	2	1	1	2	1	2	3	2	1
4	38	2	2	#NULL!	2	16	12	2	#NULL!	0	0	0	0	1	0	0	1	1	1	1	4	4	4	4	2	2	4	2	4	2	4	2	4	3	2	3	2	3	1	2	1	1	1	1	2	4	4	2	2
4	27	1	2	#NULL!	2	3	2	2	#NULL!	0	1	0	0	1	0	0	1	0	1	1	4	2	3	4	2	2	4	4	4	2	2	2	4	2	1	2	3	3	2	2	2	2	2	2	1	3	2	1	2
4	24	2	1	2	1	0	4	2	#NULL!	0	1	0	0	0	0	0	1	0	0	1	4	4	2	4	2	2	4	2	4	2	2	1	4	3	5	5	2	2	1	1	4	2	2	1	1	1	3	1	1
4	20	1	1	1	0	0	0	2	#NULL!	0	1	0	1	0	0	1	1	0	0	1	2	2	4	4	1	2	2	2	4	4	2	2	4	1	1	2	2	2	2	2	2	2	2	2	3	4	2	1	0
4	21	1	1	1	0	0	0	2	#NULL!	0	0	1	0	0	0	0	1	0	0	1	4	4	2	4	2	2	2	2	4	2	2	2	2	1	1	2	2	1	1	1	1	1	1	2	1	3	3	1	0
4	23	1	1	2	1	0	5	2	#NULL!	1	0	0	0	1	1	0	1	1	0	0	4	4	4	4	2	2	4	4	4	2	4	4	4	1	3	5	1	5	1	2	3	5	1	1	1	1	3	1	1
4	31	1	1	6	1	3	8	2	#NULL!	0	1	0	0	1	0	0	1	1	1	0	4	4	4	4	2	2	2	2	2	2	2	2	2	2	3	2	2	3	1	2	2	1	1	2	2	4	3	2	1
4	42	2	2	#NULL!	2	17	0	2	#NULL!	1	0	0	0	1	0	1	1	0	0	0	2	2	2	4	2	4	3	3	3	2	2	2	2	2	1	5	3	3	2	2	2	2	2	2	1	1	3	3	2
4	32	1	1	5	1	0	10	2	#NULL!	0	0	0	0	1	0	0	1	0	0	1	4	4	4	4	4	2	4	4	4	2	4	4	4	3	4	5	4	4	3	3	3	4	2	4	2	4	4	2	1
4	32	2	1	6	1	0	8	2	#NULL!	0	0	0	0	1	0	0	1	0	0	1	4	4	4	4	3	2	4	4	4	2	3	3	4	2	3	4	3	4	2	2	3	4	2	3	2	3	3	2	1
4	29	2	2	#NULL!	2	5	10	2	#NULL!	0	1	0	0	1	0	0	1	0	0	1	3	2	4	4	2	2	4	3	4	2	4	2	4	2	2	3	3	4	1	1	1	1	1	3	1	2	3	1	2
4	33	2	2	#NULL!	2	8	10	2	#NULL!	0	1	0	0	1	0	0	1	1	0	1	4	4	4	4	2	2	4	4	4	2	4	4	4	2	3	5	4	4	2	2	3	3	3	3	2	2	3	2	2
3	23	1	2	#NULL!	2	1	11	2	#NULL!	0	0	1	0	1	1	0	1	1	0	1	4	4	3	4	4	2	2	3	4	2	4	2	2	2	2	2	3	2	2	3	3	2	2	2	2	3	2	1	2
4	34	1	2	#NULL!	2	7	9	2	#NULL!	1	1	1	1	1	0	0	1	0	1	1	4	2	4	2	2	2	2	2	4	2	4	2	4	2	2	2	2	3	2	2	2	2	2	2	2	3	3	2	2
4	30	2	1	5	1	2	10	2	#NULL!	0	0	0	0	1	1	0	1	1	0	1	4	2	2	2	3	2	2	4	2	2	3	2	2	2	2	5	2	2	1	1	2	3	1	2	2	2	2	1	1
4	29	2	1	4	1	2	12	2	#NULL!	0	0	1	0	1	0	0	1	1	0	1	4	4	4	4	4	2	2	2	2	2	2	4	4	2	2	4	2	3	2	2	2	2	2	3	2	4	3	1	1
4	32	2	1	6	1	2	7	2	#NULL!	0	1	0	0	1	1	1	1	0	1	1	2	2	2	2	3	2	2	4	4	2	2	2	2	2	1	2	1	2	1	1	1	1	1	1	1	2	2	2	1
4	45	2	2	#NULL!	3	21	12	2	#NULL!	0	0	0	0	1	0	0	1	1	1	1	2	2	4	4	2	2	2	2	2	2	2	2	2	2	2	1	2	3	1	2	3	2	1	2	2	2	2	3	3
4	51	2	2	#NULL!	3	24	9	2	#NULL!	0	0	0	0	0	0	0	0	0	0	0	4	4	4	2	2	2	2	2	4	2	4	4	2	1	1	2	2	1	1	1	2	1	1	2	1	3	2	3	3
4	24	2	1	2	1	0	5	2	#NULL!	0	1	0	0	1	1	0	1	1	0	0	4	4	3	4	2	2	4	4	4	3	4	2	4	2	4	4	2	3	1	2	2	3	1	3	2	4	3	1	1
4	26	1	2	#NULL!	2	2	10	2	#NULL!	1	0	1	0	1	0	0	1	0	1	1	3	2	2	4	2	2	2	2	2	2	2	2	3	2	1	4	1	3	1	2	3	1	3	3	1	1	3	1	2
4	24	1	1	2	1	0	5	2	#NULL!	1	0	0	0	0	1	0	1	1	1	1	4	4	2	2	4	2	2	4	4	2	4	2	2	3	1	2	2	3	1	2	2	1	2	1	1	1	3	1	1
2	21	1	1	1	0	0	0	2	#NULL!	1	1	0	0	0	1	1	1	0	0	0	4	4	4	4	2	2	3	2	2	2	4	2	2	3	3	2	2	1	1	2	2	1	1	2	1	1	3	1	0
2	24	2	1	1	0	0	0	2	#NULL!	1	1	0	1	0	1	0	1	0	0	0	2	2	2	3	2	3	2	2	2	2	3	2	2	2	3	4	1	2	2	1	2	2	1	1	2	2	1	1	0
2	23	2	1	1	0	0	0	2	#NULL!	1	0	1	0	0	0	1	1	0	0	1	4	2	2	2	2	2	4	2	4	2	3	2	2	2	2	4	2	3	2	2	1	1	1	2	2	2	1	1	0
2	36	2	1	5	1	8	8	2	#NULL!	0	0	0	0	1	0	0	1	0	0	1	4	4	2	4	2	2	4	4	4	2	2	2	2	3	2	5	3	2	2	2	2	2	2	2	2	3	2	2	1
2	21	1	1	1	0	0	0	2	#NULL!	1	1	0	0	1	0	0	1	1	0	1	2	2	3	4	2	2	4	3	2	2	2	3	4	2	1	2	2	2	1	1	1	1	2	2	1	1	2	1	0
2	28	2	1	3	1	2	12	2	#NULL!	0	1	1	0	1	1	1	1	0	1	1	4	4	2	4	4	4	2	4	2	2	4	2	2	2	3	5	1	4	2	1	1	1	2	4	1	3	3	1	1
2	40	2	2	#NULL!	2	18	8	2	#NULL!	0	1	0	1	1	0	0	1	1	1	1	4	2	2	2	2	2	2	3	2	2	2	2	4	2	4	4	4	4	1	2	2	1	2	3	3	3	2	2	2
2	31	2	1	5	1	2	10	2	#NULL!	0	0	0	0	1	0	0	1	0	0	1	4	3	4	4	2	2	4	4	4	2	4	2	2	3	4	5	3	4	1	2	2	4	2	3	1	3	3	2	1
2	29	2	1	4	1	1	12	2	#NULL!	0	0	0	0	1	0	0	1	0	0	1	4	4	4	4	4	2	4	4	4	2	4	3	4	3	4	4	3	4	1	2	2	4	2	3	2	3	3	1	1
1	40	2	2	#NULL!	2	16	0	2	#NULL!	0	0	0	0	1	0	1	0	0	1	1	4	4	4	4	4	2	2	2	4	2	2	2	2	2	1	3	2	3	2	2	2	1	1	1	1	3	3	2	2
1	27	1	1	3	1	2	12	2	#NULL!	1	1	0	0	1	1	0	1	1	0	1	3	2	4	4	2	2	2	2	2	2	2	2	4	1	3	5	2	4	1	1	2	2	1	1	1	1	2	1	1
1	29	1	1	3	1	2	12	2	#NULL!	0	0	1	0	1	0	0	1	1	0	1	4	4	3	2	4	2	4	2	2	2	2	2	3	1	1	3	1	3	1	1	1	1	1	1	2	2	3	1	1
1	24	1	1	2	1	0	5	2	#NULL!	0	1	1	0	1	0	0	1	1	1	1	5	5	3	4	3	2	2	2	2	2	2	2	2	2	1	2	1	1	1	2	1	1	1	1	3	3	2	1	1
1	32	2	1	3	1	3	12	2	#NULL!	1	0	1	0	1	0	1	1	1	1	1	2	2	4	4	2	2	4	2	4	2	4	2	4	3	4	4	2	4	2	4	4	4	4	2	2	2	4	2	1
1	27	2	1	3	1	3	12	2	#NULL!	1	0	1	0	1	0	1	1	1	1	1	4	4	4	2	2	2	4	2	4	2	2	2	4	2	3	4	3	3	2	2	3	4	2	3	1	3	3	1	1
1	27	2	1	3	1	0	12	2	#NULL!	0	1	0	0	1	0	0	1	1	1	1	5	4	4	2	4	4	4	2	2	2	4	2	2	1	1	2	1	3	1	2	2	1	1	1	1	3	3	1	1
1	30	2	1	3	1	2	12	2	#NULL!	0	0	0	1	1	0	1	1	1	1	1	4	4	2	4	2	2	2	2	3	2	4	4	4	3	2	4	1	3	1	2	2	2	1	1	2	3	3	1	1
1	28	1	1	3	1	0	12	2	#NULL!	0	0	0	0	1	1	0	1	1	1	1	2	2	4	4	4	2	2	2	4	4	4	2	2	1	2	4	1	1	1	2	1	1	1	1	1	3	2	1	1
2	32	2	2	#NULL!	2	9	8	2	#NULL!	0	1	0	0	0	1	0	0	1	0	1	4	2	4	4	4	2	4	2	4	2	4	2	2	1	1	1	1	1	1	1	2	1	1	1	1	4	3	2	2
2	20	1	1	1	0	0	0	2	#NULL!	1	1	0	0	1	1	1	1	1	1	1	4	2	2	2	2	2	2	4	2	2	4	2	2	1	1	2	1	2	1	1	4	1	1	2	1	1	2	1	0
2	22	1	1	1	0	0	0	2	#NULL!	1	1	0	0	0	1	1	1	1	0	1	4	4	4	4	2	2	2	4	2	2	4	2	2	1	1	2	1	2	1	1	1	1	1	2	1	1	2	1	0
2	21	1	1	1	0	0	0	2	#NULL!	1	1	1	0	0	0	1	1	1	0	1	4	2	4	2	2	2	4	3	2	2	4	2	2	1	1	2	1	2	1	1	1	1	1	1	1	1	2	1	0
2	45	2	2	#NULL!	2	22	8	2	#NULL!	0	1	1	0	1	0	1	1	1	1	0	4	2	4	4	4	2	2	4	3	2	2	2	2	1	3	5	1	1	2	2	2	2	2	2	2	2	2	3	2
2	28	1	1	3	1	2	12	2	#NULL!	0	1	1	1	1	1	0	1	1	1	1	4	2	2	4	2	2	2	2	2	2	2	2	2	1	2	5	1	1	1	1	1	1	1	1	1	1	1	1	1
2	27	1	1	3	1	1	12	2	#NULL!	0	0	0	0	0	0	0	0	0	0	1	4	4	4	4	4	2	2	2	2	2	2	2	2	2	1	1	1	2	1	1	1	1	1	2	2	2	3	1	1
2	27	1	1	3	1	2	12	2	#NULL!	0	0	0	0	1	0	0	1	0	1	0	4	3	4	4	2	2	4	3	4	2	2	4	4	2	3	4	2	2	1	2	2	3	1	2	3	3	3	1	1
2	33	2	1	3	1	4	12	2	#NULL!	0	0	0	0	1	0	0	1	0	0	0	4	4	4	4	2	2	4	3	2	4	2	4	4	1	2	4	1	2	1	1	1	4	1	1	3	3	3	2	1
2	32	1	1	3	1	5	12	2	#NULL!	0	0	0	0	1	0	0	1	1	1	1	3	2	4	2	2	2	3	2	2	2	2	2	2	2	4	4	2	2	4	3	2	1	3	4	2	2	3	2	1
2	31	1	1	3	1	4	12	2	#NULL!	0	1	1	1	1	1	0	1	1	0	1	3	3	4	2	2	2	2	2	2	2	2	2	2	1	2	4	2	4	1	1	1	2	2	2	2	2	3	2	1
2	42	2	2	#NULL!	2	12	6	2	#NULL!	1	0	1	0	1	0	1	1	1	1	0	4	2	4	2	2	2	2	4	2	2	4	4	4	1	1	2	1	3	1	1	1	1	1	2	3	3	3	3	2
2	31	2	2	#NULL!	2	6	6	2	#NULL!	0	0	1	0	1	0	1	1	1	0	1	4	4	4	2	2	2	2	2	2	2	2	2	2	2	1	1	2	3	1	1	2	1	1	1	2	2	3	2	2
2	30	1	1	3	1	0	12	2	#NULL!	0	0	0	0	1	0	0	1	0	0	1	4	4	4	4	2	2	4	4	4	2	4	2	2	2	4	4	3	4	2	2	3	4	2	3	1	3	3	1	1
2	32	2	1	3	1	2	12	2	#NULL!	1	1	1	0	1	0	0	1	1	0	1	3	3	4	2	2	2	2	2	4	2	2	2	2	2	3	4	3	4	1	1	2	5	2	3	2	2	3	2	1
2	31	1	1	3	1	2	12	2	#NULL!	0	0	1	0	1	0	0	1	1	0	1	4	4	4	2	2	2	2	2	4	2	3	2	2	2	3	4	3	4	2	2	3	4	2	3	2	3	3	2	1
4	29	1	1	3	1	2	12	2	#NULL!	1	0	0	0	1	0	0	1	0	0	1	2	2	2	4	4	2	2	2	2	4	2	2	2	1	2	2	1	2	1	1	1	1	2	1	2	2	1	1	1
4	33	2	1	3	1	2	12	2	#NULL!	0	0	0	0	0	0	0	1	0	0	1	4	4	4	2	2	2	2	2	2	2	2	2	2	2	1	3	2	2	4	3	2	1	1	2	2	4	2	2	1
4	28	1	1	3	1	1	12	2	#NULL!	0	0	0	0	0	0	0	1	0	0	1	4	2	4	2	4	2	4	2	4	4	2	2	2	1	1	1	2	2	1	1	1	1	1	2	2	2	2	1	1
4	32	1	1	3	1	5	12	2	#NULL!	0	0	0	0	0	0	0	0	0	0	1	4	2	4	2	2	2	2	2	4	4	4	4	2	1	1	5	1	1	2	2	1	1	1	2	2	4	3	2	1
4	29	1	1	3	1	2	12	2	#NULL!	1	1	1	1	0	0	1	1	0	1	1	4	2	2	2	2	2	2	2	2	2	2	2	2	1	1	2	1	1	3	2	2	1	1	1	2	2	2	1	1
4	27	2	1	3	1	1	12	2	#NULL!	0	0	0	0	0	0	0	1	1	0	1	4	2	4	2	2	2	2	3	4	4	4	4	3	1	1	3	2	3	1	1	1	1	1	1	1	2	2	1	1
4	29	1	1	3	1	2	12	2	#NULL!	0	0	0	0	0	0	0	1	0	0	1	4	4	2	2	2	2	2	4	4	4	4	4	2	1	1	3	2	3	1	2	1	1	1	1	2	2	2	1	1
4	40	2	2	#NULL!	2	15	10	2	#NULL!	0	1	0	1	1	1	1	1	1	1	1	4	2	2	4	2	2	4	2	2	2	4	2	4	1	2	2	2	2	1	1	1	1	1	2	2	2	3	2	2
4	27	2	2	#NULL!	2	5	7	2	#NULL!	0	1	0	1	1	1	0	1	0	0	1	4	2	4	4	2	2	4	4	4	4	4	4	4	3	4	5	5	5	1	2	3	5	1	3	3	3	4	1	2
4	26	1	2	#NULL!	2	3	10	2	#NULL!	1	1	0	0	1	1	1	1	1	0	1	2	2	2	4	2	2	2	2	4	4	2	2	2	1	1	4	1	1	1	1	3	1	1	1	2	2	1	1	2
4	31	2	1	5	1	3	10	2	#NULL!	0	0	1	0	1	0	0	1	0	1	1	4	2	4	2	4	4	4	4	4	2	3	2	2	2	3	4	2	2	1	2	2	3	2	2	2	2	3	2	1
4	30	2	1	4	1	2	12	2	#NULL!	0	0	0	0	1	0	0	1	0	0	1	4	4	4	2	2	2	4	4	4	2	4	2	2	1	2	2	1	2	1	1	1	1	2	1	3	3	3	1	1
1	44	2	3	#NULL!	3	10	4	2	#NULL!	0	1	0	0	1	1	0	1	0	1	1	2	2	3	4	2	2	2	4	2	2	4	2	4	2	2	5	2	3	1	2	2	2	1	2	2	2	3	3	3
1	44	2	3	#NULL!	3	12	4	1	#NULL!	1	1	0	1	1	1	1	1	0	1	1	3	2	2	2	2	2	2	2	2	2	2	2	2	1	1	1	1	2	1	1	1	1	1	1	1	1	2	3	3
1	41	2	3	#NULL!	5	10	4	2	#NULL!	0	1	1	1	1	1	0	1	0	1	1	4	4	2	3	2	4	2	2	2	2	2	2	2	2	2	4	2	2	3	2	3	2	2	1	2	2	2	3	4
1	60	2	3	#NULL!	4	30	0	2	#NULL!	0	1	0	0	1	0	0	1	0	0	0	2	2	2	4	2	3	3	2	4	3	3	2	2	1	1	3	1	1	1	1	3	3	1	1	2	2	2	3	4
1	63	2	3	#NULL!	5	30	0	2	#NULL!	0	1	1	0	1	0	0	1	0	0	0	4	4	3	4	2	2	2	3	2	3	2	2	4	1	2	2	1	1	2	2	2	1	2	1	1	3	2	3	4
3	36	2	2	#NULL!	2	16	4	2	#NULL!	0	0	0	0	1	0	0	1	1	0	0	4	3	4	2	3	2	2	2	2	2	2	2	4	1	1	1	1	1	1	1	1	1	1	1	2	2	2	2	2
3	32	2	2	#NULL!	2	9	0	2	#NULL!	0	0	1	0	1	0	1	1	0	1	0	4	2	3	2	3	2	2	4	2	2	2	4	4	2	2	1	3	2	1	1	3	1	1	1	1	1	3	2	2
3	26	1	1	3	1	1	12	2	#NULL!	0	0	1	0	1	0	1	1	1	1	1	4	2	2	4	2	2	4	4	4	2	4	4	4	1	2	3	1	2	2	1	3	3	2	3	2	2	2	1	1
3	26	1	1	2	1	0	4	2	#NULL!	0	0	0	0	1	0	0	1	0	1	1	4	2	4	2	2	4	4	4	2	4	4	4	2	3	5	5	5	5	1	1	4	2	1	5	1	1	5	1	1
3	23	1	1	2	1	0	4	2	#NULL!	0	0	0	1	1	0	0	1	0	1	0	4	2	4	2	2	3	4	4	3	4	4	2	2	2	4	5	3	5	1	1	4	2	1	4	1	1	3	1	1
3	32	1	1	3	1	4	12	2	#NULL!	1	0	0	0	1	0	1	1	1	0	1	4	2	4	2	2	4	4	4	2	4	2	2	4	2	2	3	2	2	1	1	2	1	1	2	1	1	2	2	1
3	27	1	1	3	1	1	12	2	#NULL!	0	0	0	0	1	0	0	0	0	0	0	4	4	4	4	2	2	4	4	4	2	2	2	4	1	1	1	1	1	1	1	1	1	1	1	2	3	2	1	1
3	27	1	1	3	1	2	12	2	#NULL!	0	0	1	0	0	0	0	1	1	0	1	3	2	2	2	2	2	2	2	2	2	3	2	4	2	2	4	3	4	1	1	2	4	2	3	3	3	3	1	1
5	45	2	2	#NULL!	2	10	0	2	#NULL!	0	0	1	0	1	1	1	1	1	1	1	4	3	2	2	2	2	2	2	2	2	2	2	2	1	1	2	2	2	1	1	2	1	1	1	2	2	1	3	2
5	40	2	1	4	1	4	10	2	#NULL!	0	0	1	0	1	0	1	1	1	1	0	4	4	2	3	2	2	2	4	4	2	4	4	4	2	1	5	1	2	1	1	2	1	1	2	2	2	3	2	1
5	27	1	1	5	1	0	8	2	#NULL!	1	0	0	0	1	0	1	1	0	1	1	2	2	2	2	4	2	2	2	4	2	2	2	2	1	1	3	1	3	3	2	2	1	1	1	3	3	2	1	1
5	32	1	1	3	1	4	15	2	#NULL!	1	1	1	1	1	0	0	1	1	1	1	4	4	4	2	2	2	2	2	2	2	2	2	2	1	1	5	1	4	3	1	1	1	1	1	2	3	2	2	1
5	24	2	2	#NULL!	2	1	7	2	#NULL!	1	0	1	0	1	0	1	1	1	1	1	4	4	4	2	4	2	3	4	2	3	4	2	4	1	1	2	1	2	1	1	2	1	1	4	1	1	2	1	2
5	31	1	1	3	1	2	15	2	#NULL!	0	0	1	0	1	0	1	1	1	1	1	3	2	3	2	2	2	3	3	2	2	2	3	2	1	2	3	2	2	1	2	2	1	1	3	3	3	3	2	1
5	37	2	2	#NULL!	2	12	3	2	#NULL!	0	0	0	1	1	1	1	1	0	1	0	4	4	4	4	2	2	2	4	2	2	4	2	4	2	2	1	2	2	1	1	2	2	3	2	1	1	2	2	2
5	29	1	1	3	1	1	15	2	#NULL!	1	0	1	1	1	0	1	1	1	0	1	2	2	2	3	3	2	3	3	3	2	2	3	1	3	5	1	2	1	1	1	1	1	1	2	1	1	1	1	1
5	26	1	1	3	1	1	15	2	#NULL!	0	1	0	0	1	1	0	1	1	0	0	4	4	2	4	4	2	2	2	2	3	4	2	4	1	1	3	2	3	1	1	1	1	1	1	3	3	3	1	1
5	32	1	1	5	1	5	8	2	#NULL!	0	0	1	0	1	0	1	1	1	0	0	4	2	4	4	2	2	4	4	4	2	4	2	2	1	2	3	1	1	1	1	3	1	1	2	1	3	3	2	1
5	31	1	1	4	1	4	10	2	#NULL!	0	0	0	0	1	0	0	1	0	0	1	4	2	4	4	2	2	4	4	4	2	3	2	2	2	4	4	2	4	1	1	3	4	1	4	3	3	2	2	1
5	38	2	2	#NULL!	2	15	6	2	#NULL!	1	0	1	0	1	0	1	1	1	1	1	4	2	4	2	4	2	3	4	3	3	4	2	2	1	1	2	1	2	1	1	2	1	1	2	1	1	2	2	2
5	26	1	1	2	1	0	5	2	#NULL!	0	1	0	0	1	1	0	1	1	0	1	4	4	2	4	2	2	2	3	4	3	4	4	2	1	3	4	1	2	1	1	2	3	1	1	1	1	3	1	1
5	36	2	1	4	1	2	12	2	#NULL!	0	0	1	0	1	0	1	1	1	1	1	4	3	4	2	4	2	4	2	4	2	4	2	2	1	1	4	1	1	1	1	1	1	1	1	3	3	3	2	1
5	24	2	2	#NULL!	2	2	6	2	#NULL!	0	0	1	0	1	0	0	1	0	0	1	4	4	4	3	2	2	4	2	4	4	2	2	2	1	2	1	1	2	2	1	1	2	1	1	3	3	2	1	2
5	29	1	1	3	1	1	15	2	#NULL!	0	0	1	0	1	0	1	1	1	1	1	4	4	4	2	2	3	4	2	2	2	2	2	4	2	5	1	1	3	1	1	1	1	1	1	2	2	2	1	1
5	41	2	2	#NULL!	2	14	3	2	#NULL!	1	0	1	0	1	0	1	1	1	1	1	4	2	4	4	2	2	4	2	4	2	2	2	4	1	1	1	1	2	1	1	1	1	1	2	3	3	3	3	2
5	30	1	1	4	1	0	10	2	#NULL!	0	0	0	0	0	0	0	0	0	0	1	4	2	4	4	2	2	4	2	4	2	2	2	2	2	2	4	2	3	2	2	2	2	2	2	2	2	3	1	1
5	23	1	2	#NULL!	2	1	8	2	#NULL!	1	0	1	0	1	0	1	1	0	1	1	4	4	4	2	4	2	4	3	4	4	4	2	2	1	1	2	1	2	1	1	2	1	1	2	2	2	3	1	2
5	31	2	2	#NULL!	2	10	8	2	#NULL!	0	0	1	0	1	0	0	1	0	0	1	4	2	4	3	2	2	4	2	4	2	2	2	2	1	2	1	1	2	2	1	1	2	1	1	1	3	2	2	2
5	32	2	1	6	1	2	6	2	#NULL!	0	0	1	0	1	0	1	1	1	0	1	4	2	4	4	2	2	4	4	4	2	4	2	2	1	2	3	1	1	1	1	3	1	1	3	2	3	3	2	1
5	36	2	2	#NULL!	2	13	6	2	#NULL!	1	0	1	0	1	0	1	1	1	1	1	4	2	4	4	2	2	4	4	4	2	2	2	2	1	1	1	1	2	1	1	1	1	1	2	1	3	3	2	2
1	56	2	3	#NULL!	5	27	0	2	#NULL!	1	1	1	1	1	1	1	1	1	1	0	2	2	2	2	2	2	2	2	2	2	2	2	2	1	1	1	1	1	5	5	5	5	5	5	1	3	1	3	4
1	29	1	1	3	1	2	12	2	#NULL!	1	0	0	0	1	0	0	1	1	0	1	4	4	4	3	2	2	3	2	2	2	2	2	4	3	4	5	1	1	2	2	3	3	1	3	2	5	3	1	1
1	42	1	3	#NULL!	5	10	1	2	#NULL!	0	1	1	1	1	1	1	1	1	1	1	4	2	4	4	2	2	2	2	4	2	2	2	2	1	2	4	1	2	1	1	1	1	1	1	1	3	2	3	4
1	42	2	3	#NULL!	5	8	1	2	#NULL!	0	1	1	0	0	0	1	1	1	0	0	4	2	2	2	3	2	2	2	4	3	4	2	3	1	2	2	1	2	1	1	2	3	1	1	2	2	1	3	4
1	37	2	3	#NULL!	5	5	1	2	#NULL!	1	0	0	1	1	1	1	1	1	1	0	4	2	2	3	4	4	2	2	3	2	2	2	2	2	1	2	1	2	1	1	2	2	1	2	2	3	2	2	4
1	57	2	3	#NULL!	5	27	0	2	#NULL!	0	1	0	1	1	1	1	1	1	1	0	4	2	2	4	2	2	2	2	3	2	2	2	2	1	2	3	1	2	1	1	1	1	1	1	1	3	2	3	4
1	45	2	3	#NULL!	5	15	0	2	#NULL!	1	0	1	1	1	1	1	1	0	0	0	2	2	2	4	2	2	2	2	3	2	2	2	2	2	1	2	2	2	2	2	2	2	2	1	2	2	2	3	4
1	27	2	1	3	1	0	12	2	#NULL!	0	0	1	0	1	1	0	1	1	1	1	3	2	2	2	4	2	2	2	2	2	4	2	2	1	2	3	2	3	1	1	1	1	1	1	2	3	3	1	1
1	28	1	1	3	1	3	12	2	#NULL!	1	1	0	1	1	1	1	1	1	1	1	2	2	2	2	2	2	2	2	2	2	2	2	2	1	1	1	1	1	1	1	1	1	1	1	1	1	1	1	1
1	28	1	1	3	1	0	12	2	#NULL!	0	0	0	0	1	0	0	1	0	0	1	3	1	3	2	4	4	2	2	2	3	4	3	4	1	1	4	1	1	1	1	1	1	1	1	1	3	3	1	1
1	30	2	1	4	1	0	10	2	#NULL!	0	0	0	1	0	1	1	1	1	0	1	4	2	4	4	3	2	4	4	2	2	4	2	2	3	3	4	3	3	3	3	3	3	3	2	2	3	3	1	1
1	31	1	1	6	1	0	8	2	#NULL!	1	0	0	1	1	0	0	1	1	1	1	2	2	2	2	2	2	2	2	3	2	2	2	2	2	2	4	2	2	2	2	2	1	2	2	1	2	2	2	1
[truncated: 13 more columns]
